# Supplementary material for: A different view on the Necker cube—Differences in multistable perception dynamics between Asperger and non-Asperger observers
Source: PLoS One. 2017 Dec 15;12(12):e0189197. doi: 10.1371/journal.pone.0189197 (PMC5731733; doi:10.1371/journal.pone.0189197)
Supplement: S1 File — “FB” = lattice front side bottom right; “FT” = lattice front side top left; line 4: Header labeling the individual participants with "GX_RR" or "FX_RR": "G" = control participants; "F" = Asperger patients; "X" substitute for letters from "A" to "V", coding individual participants in the two groups; “RR”: shortcut for “reversal rates”; line 5: individual reversal rate values from 5 minutes Necker lattice observation; line 8: "GX_FB" or "GX_FT" or "FX_FB" or "FX_FT": "GX" and "FX" coding of the individual participants from the control and Asperger groups, as explained above; "FT": header for stability duration of the front-side top left lattice percept; "FB": header for stability duration of the front-side bottom right lattice percept; subsequent rows (9ff): stability duration data in milliseconds. (XLSX) [file pone.0189197.s001.xlsx]

## Sheet: Blatt1
FB	lattice front side bottom right
FT	lattice front side top left
Reversal Rates [number of reversals per five minutes]
GA_RR	GB_RR	GC_RR	GD_RR	GF_RR	GG_RR	GH_RR	GI_RR	GJ_RR	GL_RR	GM_RR	GN_RR	GO_RR	GQ_RR	GR_RR	GU_RR																		FA_RR	FB_RR	FC_RR	FD_RR	FE_RR	FF_RR	FH_RR	FI_RR	FJ_RR	FK_RR	FM_RR	FN_RR	FO_RR	FP_RR	FR_RR	FS_RR	FT_RR
27	40	39	23	24	29	25	41	3	13	25	33	13	47	20	3																		0	0	53	10	0	52	0	9	7	16	20	28	8	0	24	0	27
Stability Durations [in milliseconds]
GA_FB	GA_FT	GB_FB	GB_FT	GC_FB	GC_FT	GD_FB	GD_FT	GF_FB	GF_FT	GG_FB	GG_FT	GH_FB	GH_FT	GI_FB	GI_FT	GJ_FB	GJ_FT	GL_FB	GL_FT	GM_FB	GM_FT	GN_FB	GN_FT	GO_FB	GO_FT	GQ_FB	GQ_FT	GR_FB	GR_FT	GU_FB	GU_FT		FC_FB	FC_FT	FD_FB	FD_FT	FF_FB	FF_FT	FI_FB	FI_FT	FJ_FB	FJ_FT	FK_FB	FK_FT	FM_FB	FM_FT	FN_FB	FN_FT	FO_FB
12412	21060	8200	1294	670	518	3340	5424	57390	13812	6764	7554	4142	12918	9646	7096	105614	29002	10046	10248	19790	3658	9870	9942	21354	3612	2142	2340	3906	1588	4906	36236		3072	2740	7602	17614	11824	2094	15388	72084	15848	6034	23648	9682	7988	1966	2718	3976	10164
4436	4000	7212	1906	9318	7200	15402	11740	32918	6106	7564	19436	5694	28518	3776	6766		15906	23918	29802	3296	8656	2306	10918	50460	4248	5918	3270	2954	4966	8248			4964	4800	36272	14600	4646	1754	20566	16542	26660	12954	1542	1788	1940	9566	7518	3776	6648
10976	7118	14082	2118	6106	9896	21790	6424	14294	14636	12812	13508	17836	12564	3576	1824			13058	14530	2072	1340	7118	4976	32506	5472	6904	8048	1224	1542				1858	6154	3612	9448	7272	8788	20802	10564	23636	10340	2966	4564	7188	4424	3118	4118	4646
4518	2236	10848	5000	7188	2234	27342	5494	2472	6082	5918	20506	10048	21670	3154	5976			19718	21084	2686	1632	3342	2988	31882	3636	10378	7224	5564	4094				7530	4788	12378	9706	5776	1682	17978	33494		10236	15776	23870	2424	12246	7552	4612	79072
16812	2152	5530	10870	6378	7906	10400	7012	11424	5718	7836	5600	12036	22412	7200	17530			28060	13412	3224	1740	5072	11670	8836	5648	5070	4776	1916	5176				2248	4012	11766	8882	9460	1436		32658			3918	9600	7602	3234	3800	5294	7518
1176	11554	5870	5118	6752	5448	31612	15836	10530	30306	8154	12000	2790	10706	6660	7070			20176	12036	17084	12342	4752	4400	34588	6518	4684	6106	8566	682				1648	3634	13684	2706	11142	6846					4636	10906	3754	17636	5860	7436	4848
2682	1284	9036	1506	8142	8152	21860	2764	4836	15082	3566	13446	4528	10002	2518	5858				12448	2930	8916	5706	6200	8330		2376	1012	4894	4942				2670	3930	4684	3928	7682	6436					2942	7482	5282	730	6930	5470	99450
21046	8496	12388	3200	6530	5436	8612	14012	3848	2070	11600	4776	1634	33342	4494	3812					5412	1602	6212	3882			4482	6848	15672	4696				14634	6554	16202	6718	4694	1812					4142	4306	4824	8988	6624	3494	16082
1894	1376	10564	2884	5130	5046	22942	8200	2484	3964	8128	7484	3978	9328	20824	11718					3872	8046	4730	4812			7024	2976	7024	11670				9764	3790	14684	14024	7708	2564					2706	3118	11846	20836	11964	8624
44178	1376	8976	2530	5060	6388	2036	4366	8024	3164	4930	12766	3648	5458	4082	2142					13624	13178	10130	7870			1518	7694	10812	2588				1506	7424	17648		9106	1400						2200	7352	4988	12458	9284
2318	7660	8294	1236	6894	5800	7916	14048	8188	15130	10682	1388	2896	10388	6116	1672					7472	11280	7530	18330			9212	1318	6988	4472				21166	3482			3672	4540						2294	18566	14072	4706	9576
32506	4000	12636	3400	4800	3694	24566		3578	11200	13802	11094	4282	6070	3142	4130					2624	2930	9964	7000			1930	3588	31014	3400				7234	1318			4578	3234						3788	60496		12964	7718
6494	1482	5766	7094	5096	4034					10894	9518	2730		6848	8246					13694		2282	2694			1930	6024	5742	6012				18318	5318			15294	800						21024			23022	11202
6448		1482	1752	4012	10166					10542	11518			5588	3166							18272	9754			7542	1846	6506					1060	1812			13918	10824						5600			48662	18142
		7658	1848	6282	5788						3600			11942	3552							6858	2776			1472	3070	7318					14330	1070			4624	2788						4846
		4246	1354	9778	352									7648	15988							12282	15602			9000	7412	9024					8990	9306			6824	7776						6930
		5424	2248	3566	5306									10458	4918								6246			5424	8646						6954	1222			14340	2178						19318
		5094	1106	2800	7564									5424	3366											4224	8942						8364	1754			1776	6260
		7448	2106	7000	4824									6224	21118											3472	7152						14518	1764			4354	2894
		8142	3376	5600										9140	2000											12330	8576						3376	848			1670	4470
															5106											11706	6248						1694	1578			6506	4612
																										24318	9200						13002	13646			7154	7554
																										11660	4306						1788	11612			4224	2046
																											3176						5034	6530			4988	6600
																																	14034	2472			3800	4448
																																	1790	5506			3260	3858
																																		7588
[truncated: 9 more columns]
